# Supplementary material for: MONTI: A Multi-Omics Non-negative Tensor Decomposition Framework for Gene-Level Integrative Analysis
Source: Front Genet. 2021 Sep 10;12:682841. doi: 10.3389/fgene.2021.682841 (PMC8461247; doi:10.3389/fgene.2021.682841)
Supplement: Supplementary file 1 [file Table_1.XLSX]

## Sheet: Supplementary Table S1-1
Supplementary Table S1-1.
The case IDs and annotated breast cancer subtypes of 597 samples collected from the TCGA-BRCA project.
Index	Case ID	Subtype
1	TCGA-3C-AALK	LumA
2	TCGA-5L-AAT0	LumA
3	TCGA-5L-AAT1	LumA
4	TCGA-A1-A0SF	LumA
5	TCGA-A1-A0SG	LumA
6	TCGA-A1-A0SH	LumA
7	TCGA-A1-A0SQ	LumA
8	TCGA-A2-A0EN	LumA
9	TCGA-A2-A0EU	LumA
10	TCGA-A2-A0SU	LumA
11	TCGA-A2-A0SY	LumA
12	TCGA-A2-A0T6	LumA
13	TCGA-A2-A0YC	LumA
14	TCGA-A2-A0YD	LumA
15	TCGA-A2-A0YI	LumA
16	TCGA-A2-A1FV	LumA
17	TCGA-A2-A1FZ	LumA
18	TCGA-A2-A1G0	LumA
19	TCGA-A2-A259	LumA
20	TCGA-A2-A3KC	LumA
21	TCGA-A2-A3KD	LumA
22	TCGA-A2-A4RW	LumA
23	TCGA-A2-A4S0	LumA
24	TCGA-A2-A4S2	LumA
25	TCGA-A7-A13G	LumA
26	TCGA-A7-A13H	LumA
27	TCGA-A7-A26E	LumA
28	TCGA-A7-A26H	LumA
29	TCGA-A7-A3J0	LumA
30	TCGA-A7-A3J1	LumA
31	TCGA-A7-A425	LumA
32	TCGA-A7-A4SA	LumA
33	TCGA-A7-A4SB	LumA
34	TCGA-A7-A4SC	LumA
35	TCGA-A7-A5ZW	LumA
36	TCGA-A7-A5ZX	LumA
37	TCGA-A8-A08O	LumA
38	TCGA-A8-A0A6	LumA
39	TCGA-A8-A0AD	LumA
40	TCGA-AC-A23E	LumA
41	TCGA-AC-A2B8	LumA
42	TCGA-AC-A2FE	LumA
43	TCGA-AC-A2FO	LumA
44	TCGA-AC-A2QI	LumA
45	TCGA-AC-A3BB	LumA
46	TCGA-AC-A3EH	LumA
47	TCGA-AC-A3HN	LumA
48	TCGA-AC-A3OD	LumA
49	TCGA-AC-A3QP	LumA
50	TCGA-AC-A3TN	LumA
51	TCGA-AC-A3W7	LumA
52	TCGA-AC-A3YJ	LumA
53	TCGA-AC-A4ZE	LumA
54	TCGA-AC-A5XU	LumA
55	TCGA-AC-A6NO	LumA
56	TCGA-AC-A8OP	LumA
57	TCGA-AC-A8OR	LumA
58	TCGA-AC-A8OS	LumA
59	TCGA-AN-A0XL	LumA
60	TCGA-AN-A0XO	LumA
61	TCGA-AN-A0XP	LumA
62	TCGA-AN-A0XS	LumA
63	TCGA-AN-A0XT	LumA
64	TCGA-AN-A0XV	LumA
65	TCGA-AO-A0JF	LumA
66	TCGA-AO-A0JG	LumA
67	TCGA-AO-A0JI	LumA
68	TCGA-AO-A0JJ	LumA
69	TCGA-AO-A125	LumA
70	TCGA-AO-A12C	LumA
71	TCGA-AO-A12G	LumA
72	TCGA-AQ-A1H2	LumA
73	TCGA-AQ-A1H3	LumA
74	TCGA-AR-A0TR	LumA
75	TCGA-AR-A1AM	LumA
76	TCGA-AR-A1AN	LumA
77	TCGA-AR-A1AP	LumA
78	TCGA-AR-A24M	LumA
79	TCGA-AR-A24O	LumA
80	TCGA-AR-A24P	LumA
81	TCGA-AR-A24T	LumA
82	TCGA-AR-A24X	LumA
83	TCGA-AR-A252	LumA
84	TCGA-AR-A255	LumA
85	TCGA-AR-A2LE	LumA
86	TCGA-AR-A2LM	LumA
87	TCGA-AR-A5QM	LumA
88	TCGA-AR-A5QN	LumA
89	TCGA-B6-A0RG	LumA
90	TCGA-B6-A0RM	LumA
91	TCGA-B6-A0RN	LumA
92	TCGA-B6-A0RO	LumA
93	TCGA-B6-A0RP	LumA
94	TCGA-B6-A0RV	LumA
95	TCGA-B6-A0WT	LumA
96	TCGA-B6-A0X4	LumA
97	TCGA-B6-A0X7	LumA
98	TCGA-B6-A1KI	LumA
99	TCGA-B6-A2IU	LumA
100	TCGA-B6-A401	LumA
101	TCGA-B6-A408	LumA
102	TCGA-B6-A40B	LumA
103	TCGA-BH-A0B5	LumA
104	TCGA-BH-A0B6	LumA
105	TCGA-BH-A0DS	LumA
106	TCGA-BH-A0GZ	LumA
107	TCGA-BH-A0H3	LumA
108	TCGA-BH-A0H6	LumA
109	TCGA-BH-A0HF	LumA
110	TCGA-BH-A0HI	LumA
111	TCGA-BH-A0HN	LumA
112	TCGA-BH-A0W4	LumA
113	TCGA-BH-A0W5	LumA
114	TCGA-BH-A1ES	LumA
115	TCGA-BH-A1FL	LumA
116	TCGA-BH-A28Q	LumA
117	TCGA-BH-A2L8	LumA
118	TCGA-BH-A5J0	LumA
119	TCGA-BH-A6R8	LumA
120	TCGA-BH-A8FY	LumA
121	TCGA-BH-A8G0	LumA
122	TCGA-BH-AB28	LumA
123	TCGA-C8-A1HE	LumA
124	TCGA-D8-A1JB	LumA
125	TCGA-D8-A1JH	LumA
126	TCGA-D8-A1JN	LumA
127	TCGA-D8-A1JS	LumA
128	TCGA-D8-A1JU	LumA
129	TCGA-D8-A1X8	LumA
130	TCGA-D8-A1XA	LumA
131	TCGA-D8-A1XB	LumA
132	TCGA-D8-A1XC	LumA
133	TCGA-D8-A1XD	LumA
134	TCGA-D8-A1XG	LumA
135	TCGA-D8-A1XM	LumA
136	TCGA-D8-A1XO	LumA
137	TCGA-D8-A1XU	LumA
138	TCGA-D8-A1XY	LumA
139	TCGA-D8-A27E	LumA
140	TCGA-D8-A27K	LumA
141	TCGA-D8-A27L	LumA
142	TCGA-D8-A27P	LumA
143	TCGA-D8-A27V	LumA
144	TCGA-D8-A3Z6	LumA
145	TCGA-D8-A73U	LumA
146	TCGA-D8-A73X	LumA
147	TCGA-E2-A106	LumA
148	TCGA-E2-A10F	LumA
149	TCGA-E2-A15J	LumA
150	TCGA-E2-A1B4	LumA
151	TCGA-E2-A1BD	LumA
152	TCGA-E2-A1IH	LumA
153	TCGA-E2-A1IJ	LumA
154	TCGA-E2-A1IL	LumA
155	TCGA-E2-A1IN	LumA
156	TCGA-E2-A1IU	LumA
157	TCGA-E2-A1L6	LumA
158	TCGA-E2-A1L8	LumA
159	TCGA-E2-A1L9	LumA
160	TCGA-E2-A3DX	LumA
161	TCGA-E2-A572	LumA
162	TCGA-E9-A1N3	LumA
163	TCGA-E9-A1NH	LumA
164	TCGA-E9-A1QZ	LumA
165	TCGA-E9-A1R0	LumA
166	TCGA-E9-A1R3	LumA
167	TCGA-E9-A1R5	LumA
168	TCGA-E9-A1R6	LumA
169	TCGA-E9-A1RC	LumA
170	TCGA-E9-A1RF	LumA
171	TCGA-E9-A1RI	LumA
172	TCGA-E9-A227	LumA
173	TCGA-E9-A229	LumA
174	TCGA-E9-A245	LumA
175	TCGA-E9-A247	LumA
176	TCGA-E9-A24A	LumA
177	TCGA-E9-A295	LumA
178	TCGA-E9-A2JT	LumA
179	TCGA-E9-A3Q9	LumA
180	TCGA-E9-A5FK	LumA
181	TCGA-EW-A1IW	LumA
182	TCGA-EW-A1IX	LumA
183	TCGA-EW-A1IZ	LumA
184	TCGA-EW-A1J1	LumA
185	TCGA-EW-A1J2	LumA
186	TCGA-EW-A1J5	LumA
187	TCGA-EW-A1PF	LumA
188	TCGA-EW-A3E8	LumA
189	TCGA-GM-A2D9	LumA
190	TCGA-GM-A2DC	LumA
191	TCGA-GM-A2DK	LumA
192	TCGA-GM-A2DM	LumA
193	TCGA-GM-A3NY	LumA
194	TCGA-GM-A5PV	LumA
195	TCGA-GM-A5PX	LumA
196	TCGA-HN-A2OB	LumA
197	TCGA-LD-A66U	LumA
198	TCGA-LD-A7W6	LumA
199	TCGA-LL-A442	LumA
200	TCGA-LL-A50Y	LumA
201	TCGA-LL-A6FP	LumA
202	TCGA-LL-A6FQ	LumA
203	TCGA-LL-A9Q3	LumA
204	TCGA-MS-A51U	LumA
205	TCGA-OL-A5D8	LumA
206	TCGA-OL-A5DA	LumA
207	TCGA-OL-A5RU	LumA
208	TCGA-OL-A5RV	LumA
209	TCGA-OL-A66H	LumA
210	TCGA-OL-A66J	LumA
211	TCGA-OL-A66K	LumA
212	TCGA-OL-A6VR	LumA
213	TCGA-PE-A5DD	LumA
214	TCGA-PE-A5DE	LumA
215	TCGA-S3-AA11	LumA
216	TCGA-S3-AA12	LumA
217	TCGA-S3-AA14	LumA
218	TCGA-V7-A7HQ	LumA
219	TCGA-W8-A86G	LumA
220	TCGA-WT-AB44	LumA
221	TCGA-3C-AAAU	LumB
222	TCGA-3C-AALJ	LumB
223	TCGA-A1-A0SN	LumB
224	TCGA-A2-A04R	LumB
225	TCGA-A2-A0CT	LumB
226	TCGA-A2-A0SV	LumB
227	TCGA-A2-A0SW	LumB
228	TCGA-A2-A0T4	LumB
229	TCGA-A2-A0YF	LumB
230	TCGA-A2-A0YH	LumB
231	TCGA-A2-A0YT	LumB
232	TCGA-A2-A1FW	LumB
233	TCGA-A2-A1FX	LumB
234	TCGA-A2-A1G4	LumB
235	TCGA-A2-A25B	LumB
236	TCGA-A2-A25C	LumB
237	TCGA-A2-A25E	LumB
238	TCGA-A7-A26J	LumB
239	TCGA-A7-A2KD	LumB
240	TCGA-A7-A3IZ	LumB
241	TCGA-A7-A3RF	LumB
242	TCGA-A7-A6VX	LumB
243	TCGA-AC-A23C	LumB
244	TCGA-AC-A2BM	LumB
245	TCGA-AC-A3W6	LumB
246	TCGA-AC-A5XS	LumB
247	TCGA-AC-A62V	LumB
248	TCGA-AC-A62Y	LumB
249	TCGA-AC-A7VB	LumB
250	TCGA-AN-A0XR	LumB
251	TCGA-AO-A0JA	LumB
252	TCGA-AO-A12B	LumB
253	TCGA-AO-A1KP	LumB
254	TCGA-AO-A1KQ	LumB
255	TCGA-AO-A1KS	LumB
256	TCGA-AQ-A04H	LumB
257	TCGA-AQ-A54O	LumB
258	TCGA-AR-A0TT	LumB
259	TCGA-AR-A0TV	LumB
260	TCGA-AR-A0TZ	LumB
261	TCGA-AR-A0U3	LumB
262	TCGA-AR-A1AS	LumB
263	TCGA-AR-A1AV	LumB
264	TCGA-AR-A1AW	LumB
265	TCGA-AR-A24H	LumB
266	TCGA-AR-A24K	LumB
267	TCGA-AR-A24L	LumB
268	TCGA-AR-A24N	LumB
269	TCGA-AR-A24R	LumB
270	TCGA-AR-A24S	LumB
271	TCGA-AR-A24V	LumB
272	TCGA-AR-A24Z	LumB
273	TCGA-AR-A2LK	LumB
274	TCGA-AR-A2LL	LumB
275	TCGA-B6-A0RI	LumB
276	TCGA-B6-A0RL	LumB
277	TCGA-B6-A0WV	LumB
278	TCGA-B6-A0WW	LumB
279	TCGA-B6-A0WZ	LumB
280	TCGA-B6-A0X5	LumB
281	TCGA-B6-A1KC	LumB
282	TCGA-B6-A1KN	LumB
283	TCGA-BH-A0E2	LumB
284	TCGA-BH-A0H0	LumB
285	TCGA-BH-A0HB	LumB
286	TCGA-BH-A0HX	LumB
287	TCGA-BH-A0W3	LumB
288	TCGA-BH-A42T	LumB
289	TCGA-C8-A1HG	LumB
290	TCGA-C8-A1HL	LumB
291	TCGA-C8-A1HM	LumB
292	TCGA-C8-A1HN	LumB
293	TCGA-C8-A1HO	LumB
294	TCGA-C8-A26V	LumB
295	TCGA-C8-A26Z	LumB
296	TCGA-C8-A273	LumB
297	TCGA-C8-A274	LumB
298	TCGA-C8-A27A	LumB
299	TCGA-C8-A3M8	LumB
300	TCGA-D8-A1J8	LumB
301	TCGA-D8-A1JC	LumB
302	TCGA-D8-A1JD	LumB
303	TCGA-D8-A1JE	LumB
304	TCGA-D8-A1JI	LumB
305	TCGA-D8-A1JJ	LumB
306	TCGA-D8-A1JP	LumB
307	TCGA-D8-A1JT	LumB
308	TCGA-D8-A1X5	LumB
309	TCGA-D8-A1X6	LumB
310	TCGA-D8-A1X7	LumB
311	TCGA-D8-A1XF	LumB
312	TCGA-D8-A1XR	LumB
313	TCGA-D8-A1XS	LumB
314	TCGA-D8-A1XV	LumB
315	TCGA-D8-A1XZ	LumB
316	TCGA-D8-A1Y0	LumB
317	TCGA-D8-A1Y1	LumB
318	TCGA-D8-A1Y2	LumB
319	TCGA-D8-A27T	LumB
320	TCGA-D8-A27W	LumB
321	TCGA-D8-A73W	LumB
322	TCGA-E2-A105	LumB
323	TCGA-E2-A107	LumB
324	TCGA-E2-A109	LumB
325	TCGA-E2-A10B	LumB
326	TCGA-E2-A10C	LumB
327	TCGA-E2-A10E	LumB
328	TCGA-E2-A1IE	LumB
329	TCGA-E2-A1LA	LumB
330	TCGA-E2-A2P5	LumB
331	TCGA-E2-A2P6	LumB
332	TCGA-E2-A56Z	LumB
333	TCGA-E2-A570	LumB
334	TCGA-E2-A576	LumB
335	TCGA-E9-A1NI	LumB
336	TCGA-E9-A1R2	LumB
337	TCGA-E9-A1R4	LumB
338	TCGA-E9-A1RE	LumB
339	TCGA-E9-A226	LumB
340	TCGA-E9-A228	LumB
341	TCGA-E9-A22B	LumB
342	TCGA-E9-A22D	LumB
343	TCGA-E9-A22E	LumB
344	TCGA-E9-A22H	LumB
345	TCGA-E9-A249	LumB
346	TCGA-E9-A2JS	LumB
347	TCGA-E9-A54X	LumB
348	TCGA-EW-A1IY	LumB
349	TCGA-EW-A1J3	LumB
350	TCGA-EW-A1J6	LumB
351	TCGA-EW-A1OX	LumB
352	TCGA-EW-A1OY	LumB
353	TCGA-EW-A1P0	LumB
354	TCGA-EW-A1P5	LumB
355	TCGA-EW-A1P6	LumB
356	TCGA-EW-A1PD	LumB
357	TCGA-EW-A1PE	LumB
358	TCGA-EW-A2FW	LumB
359	TCGA-EW-A423	LumB
360	TCGA-EW-A6SA	LumB
361	TCGA-EW-A6SC	LumB
362	TCGA-GM-A2DO	LumB
363	TCGA-JL-A3YX	LumB
364	TCGA-LL-A7T0	LumB
365	TCGA-LQ-A4E4	LumB
366	TCGA-OL-A66O	LumB
367	TCGA-PE-A5DC	LumB
368	TCGA-S3-A6ZF	LumB
369	TCGA-S3-A6ZG	LumB
370	TCGA-S3-AA17	LumB
371	TCGA-WT-AB41	LumB
372	TCGA-Z7-A8R6	LumB
373	TCGA-3C-AALI	Her2
374	TCGA-5T-A9QA	Her2
375	TCGA-A1-A0SI	Her2
376	TCGA-A1-A0SM	Her2
377	TCGA-A2-A0T1	Her2
378	TCGA-A2-A0YG	Her2
379	TCGA-A2-A25D	Her2
380	TCGA-A2-A3XV	Her2
381	TCGA-A2-A3XZ	Her2
382	TCGA-A2-A4S3	Her2
383	TCGA-A7-A4SF	Her2
384	TCGA-A7-A56D	Her2
385	TCGA-A8-A075	Her2
386	TCGA-AC-A3QQ	Her2
387	TCGA-AC-A3W5	Her2
388	TCGA-AC-A5EH	Her2
389	TCGA-AN-A0XN	Her2
390	TCGA-AN-A0XW	Her2
391	TCGA-AO-A03L	Her2
392	TCGA-AO-A03M	Her2
393	TCGA-AO-A03N	Her2
394	TCGA-AO-A0JE	Her2
395	TCGA-AO-A0JM	Her2
396	TCGA-AO-A126	Her2
397	TCGA-AO-A1KT	Her2
398	TCGA-AQ-A04L	Her2
399	TCGA-AQ-A0Y5	Her2
400	TCGA-AR-A0TQ	Her2
401	TCGA-AR-A0TX	Her2
402	TCGA-AR-A0U2	Her2
403	TCGA-AR-A1AT	Her2
404	TCGA-AR-A24U	Her2
405	TCGA-AR-A250	Her2
406	TCGA-AR-A254	Her2
407	TCGA-B6-A0IK	Her2
408	TCGA-B6-A0RS	Her2
409	TCGA-B6-A40C	Her2
410	TCGA-BH-A0AW	Her2
411	TCGA-BH-A0HY	Her2
412	TCGA-BH-A1EX	Her2
413	TCGA-BH-A202	Her2
414	TCGA-C8-A1HF	Her2
415	TCGA-C8-A1HK	Her2
416	TCGA-C8-A26W	Her2
417	TCGA-C8-A26X	Her2
418	TCGA-C8-A26Y	Her2
419	TCGA-C8-A275	Her2
420	TCGA-C8-A278	Her2
421	TCGA-C8-A8HP	Her2
422	TCGA-C8-A8HQ	Her2
423	TCGA-D8-A1J9	Her2
424	TCGA-D8-A1JA	Her2
425	TCGA-D8-A1JF	Her2
426	TCGA-D8-A1JG	Her2
427	TCGA-D8-A1X9	Her2
428	TCGA-D8-A1XJ	Her2
429	TCGA-D8-A1XL	Her2
430	TCGA-D8-A1XT	Her2
431	TCGA-D8-A1Y3	Her2
432	TCGA-D8-A27G	Her2
433	TCGA-D8-A27N	Her2
434	TCGA-D8-A27R	Her2
435	TCGA-E2-A1B0	Her2
436	TCGA-E2-A1B1	Her2
437	TCGA-E2-A1LE	Her2
438	TCGA-E2-A9RU	Her2
439	TCGA-E9-A22A	Her2
440	TCGA-E9-A248	Her2
441	TCGA-E9-A6HE	Her2
442	TCGA-EW-A1OV	Her2
443	TCGA-EW-A1OZ	Her2
444	TCGA-EW-A1P3	Her2
445	TCGA-EW-A1PC	Her2
446	TCGA-EW-A2FR	Her2
447	TCGA-EW-A6S9	Her2
448	TCGA-EW-A6SD	Her2
449	TCGA-GM-A2DA	Her2
450	TCGA-GM-A2DB	Her2
451	TCGA-GM-A2DH	Her2
452	TCGA-GM-A2DL	Her2
453	TCGA-JL-A3YW	Her2
454	TCGA-LL-A5YL	Her2
455	TCGA-LL-A5YM	Her2
456	TCGA-LL-A5YN	Her2
457	TCGA-LL-A5YO	Her2
458	TCGA-LL-A740	Her2
459	TCGA-LL-A7SZ	Her2
460	TCGA-OL-A5RZ	Her2
461	TCGA-OL-A66P	Her2
462	TCGA-S3-A6ZH	Her2
463	TCGA-UL-AAZ6	Her2
464	TCGA-UU-A93S	Her2
465	TCGA-A1-A0SB	Basal
466	TCGA-A1-A0SK	Basal
467	TCGA-A1-A0SO	Basal
468	TCGA-A1-A0SP	Basal
469	TCGA-A2-A0EP	Basal
470	TCGA-A2-A0ST	Basal
471	TCGA-A2-A0SX	Basal
472	TCGA-A2-A0T0	Basal
473	TCGA-A2-A0T2	Basal
474	TCGA-A2-A0YM	Basal
475	TCGA-A2-A1G1	Basal
476	TCGA-A2-A25F	Basal
477	TCGA-A2-A3XS	Basal
478	TCGA-A2-A3XT	Basal
479	TCGA-A2-A3XU	Basal
480	TCGA-A2-A3XX	Basal
481	TCGA-A2-A3XY	Basal
482	TCGA-A2-A3Y0	Basal
483	TCGA-A2-A4RX	Basal
484	TCGA-A2-A4S1	Basal
485	TCGA-A7-A13D	Basal
486	TCGA-A7-A26F	Basal
487	TCGA-A7-A26G	Basal
488	TCGA-A7-A26I	Basal
489	TCGA-A7-A4SD	Basal
490	TCGA-A7-A4SE	Basal
491	TCGA-A7-A5ZV	Basal
492	TCGA-A7-A6VV	Basal
493	TCGA-A7-A6VW	Basal
494	TCGA-A7-A6VY	Basal
495	TCGA-AC-A2BK	Basal
496	TCGA-AC-A2QH	Basal
497	TCGA-AC-A2QJ	Basal
498	TCGA-AC-A62X	Basal
499	TCGA-AC-A6IW	Basal
500	TCGA-AC-A7VC	Basal
501	TCGA-AC-A8OQ	Basal
502	TCGA-AN-A0XU	Basal
503	TCGA-AO-A03U	Basal
504	TCGA-AO-A0JB	Basal
505	TCGA-AO-A0JC	Basal
506	TCGA-AO-A0JD	Basal
507	TCGA-AO-A0JL	Basal
508	TCGA-AO-A124	Basal
509	TCGA-AO-A128	Basal
510	TCGA-AO-A129	Basal
511	TCGA-AO-A1KR	Basal
512	TCGA-AQ-A54N	Basal
513	TCGA-AR-A0TP	Basal
514	TCGA-AR-A0U4	Basal
515	TCGA-AR-A1AI	Basal
516	TCGA-AR-A1AJ	Basal
517	TCGA-AR-A1AO	Basal
518	TCGA-AR-A1AQ	Basal
519	TCGA-AR-A1AR	Basal
520	TCGA-AR-A1AX	Basal
521	TCGA-AR-A1AY	Basal
522	TCGA-AR-A24Q	Basal
523	TCGA-AR-A251	Basal
524	TCGA-AR-A256	Basal
525	TCGA-AR-A2LH	Basal
526	TCGA-AR-A2LR	Basal
527	TCGA-AR-A5QQ	Basal
528	TCGA-B6-A0I1	Basal
529	TCGA-B6-A0RE	Basal
530	TCGA-B6-A0RT	Basal
531	TCGA-B6-A0RU	Basal
532	TCGA-B6-A0WX	Basal
533	TCGA-B6-A1KF	Basal
534	TCGA-B6-A3ZX	Basal
535	TCGA-B6-A400	Basal
536	TCGA-B6-A402	Basal
537	TCGA-B6-A409	Basal
538	TCGA-BH-A0B9	Basal
539	TCGA-BH-A0GY	Basal
540	TCGA-BH-A0RX	Basal
541	TCGA-BH-A0WA	Basal
542	TCGA-BH-A1EO	Basal
543	TCGA-BH-A5IZ	Basal
544	TCGA-BH-A6R9	Basal
545	TCGA-C8-A1HJ	Basal
546	TCGA-C8-A27B	Basal
547	TCGA-D8-A1JK	Basal
548	TCGA-D8-A1JL	Basal
549	TCGA-D8-A1XK	Basal
550	TCGA-D8-A1XQ	Basal
551	TCGA-D8-A1XW	Basal
552	TCGA-D8-A27F	Basal
553	TCGA-D8-A27H	Basal
554	TCGA-D8-A27M	Basal
555	TCGA-E2-A108	Basal
556	TCGA-E2-A14N	Basal
557	TCGA-E2-A1AZ	Basal
558	TCGA-E2-A1B6	Basal
559	TCGA-E2-A1LG	Basal
560	TCGA-E2-A1LK	Basal
561	TCGA-E2-A1LL	Basal
562	TCGA-E2-A573	Basal
563	TCGA-E2-A574	Basal
564	TCGA-E9-A1N5	Basal
565	TCGA-E9-A22G	Basal
566	TCGA-E9-A243	Basal
567	TCGA-E9-A244	Basal
568	TCGA-E9-A5FL	Basal
569	TCGA-EW-A1OW	Basal
570	TCGA-EW-A1P4	Basal
571	TCGA-EW-A1P7	Basal
572	TCGA-EW-A1P8	Basal
573	TCGA-EW-A1PB	Basal
574	TCGA-EW-A1PH	Basal
575	TCGA-EW-A2FV	Basal
576	TCGA-EW-A3U0	Basal
577	TCGA-EW-A6SB	Basal
578	TCGA-GM-A2DD	Basal
579	TCGA-GM-A2DF	Basal
580	TCGA-GM-A3XL	Basal
581	TCGA-HN-A2NL	Basal
582	TCGA-LL-A441	Basal
583	TCGA-LL-A5YP	Basal
584	TCGA-LL-A6FR	Basal
585	TCGA-LL-A73Y	Basal
586	TCGA-LL-A73Z	Basal
587	TCGA-LL-A8F5	Basal
588	TCGA-OK-A5Q2	Basal
589	TCGA-OL-A5D7	Basal
590	TCGA-OL-A5RW	Basal
591	TCGA-OL-A5RY	Basal
592	TCGA-OL-A5S0	Basal
593	TCGA-OL-A66I	Basal
594	TCGA-OL-A6VO	Basal
595	TCGA-S3-AA0Z	Basal
596	TCGA-S3-AA10	Basal
597	TCGA-S3-AA15	Basal

## Sheet: Supplementary Table S1-2
Supplementary Table S1-2.
The case IDs and annotated breast cancer subtypes of 315 samples collected from the TCGA-COAD project.
Index	Case ID	Subtype
1	TCGA-A6-2672	CMS1
2	TCGA-A6-3809	CMS1
3	TCGA-A6-5661	CMS1
4	TCGA-A6-5665	CMS1
5	TCGA-A6-6653	CMS1
6	TCGA-A6-6780	CMS1
7	TCGA-AA-3492	CMS1
8	TCGA-AA-3713	CMS1
9	TCGA-AD-5900	CMS1
10	TCGA-AD-6889	CMS1
11	TCGA-AD-6895	CMS1
12	TCGA-AM-5821	CMS1
13	TCGA-AU-6004	CMS1
14	TCGA-AY-6197	CMS1
15	TCGA-AZ-4615	CMS1
16	TCGA-AZ-4616	CMS1
17	TCGA-AZ-6598	CMS1
18	TCGA-AZ-6601	CMS1
19	TCGA-CA-6718	CMS1
20	TCGA-CK-4951	CMS1
21	TCGA-CK-5913	CMS1
22	TCGA-CK-5916	CMS1
23	TCGA-CK-6746	CMS1
24	TCGA-CM-4743	CMS1
25	TCGA-CM-5861	CMS1
26	TCGA-CM-6171	CMS1
27	TCGA-CM-6674	CMS1
28	TCGA-CM-6675	CMS1
29	TCGA-D5-6540	CMS1
30	TCGA-D5-6927	CMS1
31	TCGA-D5-6928	CMS1
32	TCGA-D5-6930	CMS1
33	TCGA-D5-6931	CMS1
34	TCGA-DM-A1HA	CMS1
35	TCGA-DM-A1HB	CMS1
36	TCGA-EI-6507	CMS1
37	TCGA-EI-6917	CMS1
38	TCGA-F4-6570	CMS1
39	TCGA-F5-6814	CMS1
40	TCGA-G4-6299	CMS1
41	TCGA-G4-6586	CMS1
42	TCGA-G4-6588	CMS1
43	TCGA-G4-6628	CMS1
44	TCGA-A6-2677	CMS2
45	TCGA-A6-2680	CMS2
46	TCGA-A6-5656	CMS2
47	TCGA-A6-5659	CMS2
48	TCGA-A6-5660	CMS2
49	TCGA-A6-5662	CMS2
50	TCGA-A6-5666	CMS2
51	TCGA-A6-5667	CMS2
52	TCGA-A6-6137	CMS2
53	TCGA-A6-6140	CMS2
54	TCGA-A6-6648	CMS2
55	TCGA-A6-6650	CMS2
56	TCGA-A6-6652	CMS2
57	TCGA-A6-A567	CMS2
58	TCGA-AA-3488	CMS2
59	TCGA-AA-3494	CMS2
60	TCGA-AA-3495	CMS2
61	TCGA-AA-3506	CMS2
62	TCGA-AA-3509	CMS2
63	TCGA-AA-3660	CMS2
64	TCGA-AA-3662	CMS2
65	TCGA-AA-3697	CMS2
66	TCGA-AA-3712	CMS2
67	TCGA-AD-6888	CMS2
68	TCGA-AD-6890	CMS2
69	TCGA-AD-6963	CMS2
70	TCGA-AD-6965	CMS2
71	TCGA-AD-A5EK	CMS2
72	TCGA-AF-2693	CMS2
73	TCGA-AF-3911	CMS2
74	TCGA-AF-6136	CMS2
75	TCGA-AG-3592	CMS2
76	TCGA-AG-3742	CMS2
77	TCGA-AG-A01W	CMS2
78	TCGA-AG-A026	CMS2
79	TCGA-AG-A036	CMS2
80	TCGA-AH-6897	CMS2
81	TCGA-AH-6903	CMS2
82	TCGA-AU-3779	CMS2
83	TCGA-AZ-6603	CMS2
84	TCGA-AZ-6608	CMS2
85	TCGA-CA-5256	CMS2
86	TCGA-CA-5797	CMS2
87	TCGA-CA-6715	CMS2
88	TCGA-CA-6716	CMS2
89	TCGA-CI-6619	CMS2
90	TCGA-CI-6621	CMS2
91	TCGA-CI-6622	CMS2
92	TCGA-CI-6623	CMS2
93	TCGA-CI-6624	CMS2
94	TCGA-CK-5912	CMS2
95	TCGA-CK-5914	CMS2
96	TCGA-CK-5915	CMS2
97	TCGA-CL-4957	CMS2
98	TCGA-CL-5917	CMS2
99	TCGA-CL-5918	CMS2
100	TCGA-CM-4747	CMS2
101	TCGA-CM-4750	CMS2
102	TCGA-CM-4752	CMS2
103	TCGA-CM-5862	CMS2
104	TCGA-CM-5864	CMS2
105	TCGA-CM-6161	CMS2
106	TCGA-CM-6163	CMS2
107	TCGA-CM-6164	CMS2
108	TCGA-CM-6166	CMS2
109	TCGA-CM-6170	CMS2
110	TCGA-CM-6172	CMS2
111	TCGA-CM-6676	CMS2
112	TCGA-CM-6677	CMS2
113	TCGA-CM-6678	CMS2
114	TCGA-D5-5537	CMS2
115	TCGA-D5-5540	CMS2
116	TCGA-D5-6532	CMS2
117	TCGA-D5-6533	CMS2
118	TCGA-D5-6537	CMS2
119	TCGA-D5-6538	CMS2
120	TCGA-D5-6932	CMS2
121	TCGA-DC-4749	CMS2
122	TCGA-DC-5337	CMS2
123	TCGA-DC-5869	CMS2
124	TCGA-DC-6154	CMS2
125	TCGA-DC-6155	CMS2
126	TCGA-DC-6157	CMS2
127	TCGA-DC-6160	CMS2
128	TCGA-DC-6682	CMS2
129	TCGA-DC-6683	CMS2
130	TCGA-DM-A0X9	CMS2
131	TCGA-DM-A0XF	CMS2
132	TCGA-DM-A1D0	CMS2
133	TCGA-DM-A1D7	CMS2
134	TCGA-DM-A1D8	CMS2
135	TCGA-DM-A1DB	CMS2
136	TCGA-DM-A282	CMS2
137	TCGA-DM-A28H	CMS2
138	TCGA-DY-A0XA	CMS2
139	TCGA-DY-A1DC	CMS2
140	TCGA-DY-A1DD	CMS2
141	TCGA-DY-A1DE	CMS2
142	TCGA-DY-A1H8	CMS2
143	TCGA-EF-5830	CMS2
144	TCGA-EF-5831	CMS2
145	TCGA-EI-6506	CMS2
146	TCGA-EI-6508	CMS2
147	TCGA-EI-6513	CMS2
148	TCGA-EI-6514	CMS2
149	TCGA-EI-6883	CMS2
150	TCGA-EI-6884	CMS2
151	TCGA-EI-7002	CMS2
152	TCGA-F4-6808	CMS2
153	TCGA-F4-6854	CMS2
154	TCGA-F5-6861	CMS2
155	TCGA-F5-6863	CMS2
156	TCGA-G4-6293	CMS2
157	TCGA-G4-6294	CMS2
158	TCGA-G4-6295	CMS2
159	TCGA-G4-6298	CMS2
160	TCGA-G4-6303	CMS2
161	TCGA-G4-6306	CMS2
162	TCGA-G4-6307	CMS2
163	TCGA-G4-6315	CMS2
164	TCGA-G4-6317	CMS2
165	TCGA-G4-6626	CMS2
166	TCGA-G5-6235	CMS2
167	TCGA-NH-A50T	CMS2
168	TCGA-QG-A5YV	CMS2
169	TCGA-A6-6141	CMS3
170	TCGA-AA-3502	CMS3
171	TCGA-AA-3655	CMS3
172	TCGA-AA-3663	CMS3
173	TCGA-AF-6672	CMS3
174	TCGA-AG-3591	CMS3
175	TCGA-AG-3725	CMS3
176	TCGA-AG-3732	CMS3
177	TCGA-AG-A020	CMS3
178	TCGA-AG-A02N	CMS3
179	TCGA-AH-6544	CMS3
180	TCGA-AY-6386	CMS3
181	TCGA-AY-A54L	CMS3
182	TCGA-AZ-4313	CMS3
183	TCGA-AZ-5407	CMS3
184	TCGA-AZ-6599	CMS3
185	TCGA-AZ-6606	CMS3
186	TCGA-CA-5255	CMS3
187	TCGA-CA-5796	CMS3
188	TCGA-CK-4950	CMS3
189	TCGA-CK-4952	CMS3
190	TCGA-CK-6747	CMS3
191	TCGA-CK-6751	CMS3
192	TCGA-CM-4746	CMS3
193	TCGA-CM-6680	CMS3
194	TCGA-D5-6530	CMS3
195	TCGA-D5-6539	CMS3
196	TCGA-D5-6920	CMS3
197	TCGA-DM-A1D4	CMS3
198	TCGA-DM-A1D6	CMS3
199	TCGA-DM-A1D9	CMS3
200	TCGA-DM-A1DA	CMS3
201	TCGA-DM-A280	CMS3
202	TCGA-DM-A288	CMS3
203	TCGA-DM-A28G	CMS3
204	TCGA-DM-A28M	CMS3
205	TCGA-EI-6510	CMS3
206	TCGA-EI-6512	CMS3
207	TCGA-EI-6882	CMS3
208	TCGA-F4-6806	CMS3
209	TCGA-F4-6856	CMS3
210	TCGA-G4-6304	CMS3
211	TCGA-G4-6309	CMS3
212	TCGA-G4-6320	CMS3
213	TCGA-G4-6322	CMS3
214	TCGA-G4-6323	CMS3
215	TCGA-QG-A5YX	CMS3
216	TCGA-QG-A5Z2	CMS3
217	TCGA-A6-2671	CMS4
218	TCGA-A6-2675	CMS4
219	TCGA-A6-2681	CMS4
220	TCGA-A6-2682	CMS4
221	TCGA-A6-2684	CMS4
222	TCGA-A6-2685	CMS4
223	TCGA-A6-3810	CMS4
224	TCGA-A6-4107	CMS4
225	TCGA-A6-5664	CMS4
226	TCGA-A6-6142	CMS4
227	TCGA-A6-6651	CMS4
228	TCGA-A6-6654	CMS4
229	TCGA-A6-6781	CMS4
230	TCGA-A6-6782	CMS4
231	TCGA-A6-A565	CMS4
232	TCGA-A6-A566	CMS4
233	TCGA-A6-A56B	CMS4
234	TCGA-A6-A5ZU	CMS4
235	TCGA-AA-3489	CMS4
236	TCGA-AD-6899	CMS4
237	TCGA-AD-6901	CMS4
238	TCGA-AD-6964	CMS4
239	TCGA-AF-2687	CMS4
240	TCGA-AF-2690	CMS4
241	TCGA-AF-4110	CMS4
242	TCGA-AF-6655	CMS4
243	TCGA-AG-4021	CMS4
244	TCGA-AG-4022	CMS4
245	TCGA-AG-A01Y	CMS4
246	TCGA-AH-6547	CMS4
247	TCGA-AH-6644	CMS4
248	TCGA-AY-6196	CMS4
249	TCGA-AZ-4308	CMS4
250	TCGA-AZ-4323	CMS4
251	TCGA-AZ-5403	CMS4
252	TCGA-AZ-6600	CMS4
253	TCGA-AZ-6605	CMS4
254	TCGA-AZ-6607	CMS4
255	TCGA-CA-6717	CMS4
256	TCGA-CA-6719	CMS4
257	TCGA-CK-4948	CMS4
258	TCGA-CK-6748	CMS4
259	TCGA-CM-4748	CMS4
260	TCGA-CM-5341	CMS4
261	TCGA-CM-5344	CMS4
262	TCGA-CM-5348	CMS4
263	TCGA-CM-5349	CMS4
264	TCGA-CM-5860	CMS4
265	TCGA-CM-5863	CMS4
266	TCGA-CM-6162	CMS4
267	TCGA-CM-6165	CMS4
268	TCGA-CM-6167	CMS4
269	TCGA-CM-6168	CMS4
270	TCGA-CM-6169	CMS4
271	TCGA-CM-6679	CMS4
272	TCGA-D5-5538	CMS4
273	TCGA-D5-5541	CMS4
274	TCGA-D5-6529	CMS4
275	TCGA-D5-6534	CMS4
276	TCGA-D5-6536	CMS4
277	TCGA-D5-6541	CMS4
278	TCGA-D5-6898	CMS4
279	TCGA-D5-6922	CMS4
280	TCGA-D5-6924	CMS4
281	TCGA-D5-6926	CMS4
282	TCGA-D5-6929	CMS4
283	TCGA-DC-6156	CMS4
284	TCGA-DC-6158	CMS4
285	TCGA-DT-5265	CMS4
286	TCGA-EI-6885	CMS4
287	TCGA-EI-7004	CMS4
288	TCGA-F4-6459	CMS4
289	TCGA-F4-6460	CMS4
290	TCGA-F4-6461	CMS4
291	TCGA-F4-6463	CMS4
292	TCGA-F4-6569	CMS4
293	TCGA-F4-6703	CMS4
294	TCGA-F4-6704	CMS4
295	TCGA-F4-6805	CMS4
296	TCGA-F4-6807	CMS4
297	TCGA-F4-6809	CMS4
298	TCGA-F4-6855	CMS4
299	TCGA-F5-6464	CMS4
300	TCGA-F5-6465	CMS4
301	TCGA-F5-6571	CMS4
302	TCGA-F5-6702	CMS4
303	TCGA-F5-6810	CMS4
304	TCGA-F5-6811	CMS4
305	TCGA-F5-6812	CMS4
306	TCGA-F5-6813	CMS4
307	TCGA-F5-6864	CMS4
308	TCGA-G4-6297	CMS4
309	TCGA-G4-6302	CMS4
310	TCGA-G4-6310	CMS4
311	TCGA-G4-6311	CMS4
312	TCGA-G4-6314	CMS4
313	TCGA-G4-6627	CMS4
314	TCGA-G5-6572	CMS4
315	TCGA-NH-A50V	CMS4

## Sheet: Supplementary Table S1-3
Supplementary Table S1-3.
The case IDs and annotated breast cancer subtypes of 305 samples collected from the TCGA-COAD project.
Index	Case ID	Subtype
1	TCGA-3M-AB46	CIN
2	TCGA-B7-A5TJ	CIN
3	TCGA-B7-A5TN	CIN
4	TCGA-BR-6454	CIN
5	TCGA-BR-6456	CIN
6	TCGA-BR-6458	CIN
7	TCGA-BR-6564	CIN
8	TCGA-BR-6565	CIN
9	TCGA-BR-6705	CIN
10	TCGA-BR-6801	CIN
11	TCGA-BR-7197	CIN
12	TCGA-BR-7715	CIN
13	TCGA-BR-7716	CIN
14	TCGA-BR-7717	CIN
15	TCGA-BR-7722	CIN
16	TCGA-BR-7723	CIN
17	TCGA-BR-7901	CIN
18	TCGA-BR-7957	CIN
19	TCGA-BR-7959	CIN
20	TCGA-BR-8058	CIN
21	TCGA-BR-8077	CIN
22	TCGA-BR-8080	CIN
23	TCGA-BR-8286	CIN
24	TCGA-BR-8289	CIN
25	TCGA-BR-8291	CIN
26	TCGA-BR-8297	CIN
27	TCGA-BR-8364	CIN
28	TCGA-BR-8365	CIN
29	TCGA-BR-8369	CIN
30	TCGA-BR-8373	CIN
31	TCGA-BR-8483	CIN
32	TCGA-BR-8484	CIN
33	TCGA-BR-8485	CIN
34	TCGA-BR-8486	CIN
35	TCGA-BR-8588	CIN
36	TCGA-BR-8590	CIN
37	TCGA-BR-8677	CIN
38	TCGA-BR-8678	CIN
39	TCGA-BR-8679	CIN
40	TCGA-BR-8682	CIN
41	TCGA-BR-8683	CIN
42	TCGA-BR-8687	CIN
43	TCGA-BR-A44U	CIN
44	TCGA-BR-A4CR	CIN
45	TCGA-BR-A4CS	CIN
46	TCGA-BR-A4J6	CIN
47	TCGA-BR-A4J7	CIN
48	TCGA-BR-A4J8	CIN
49	TCGA-BR-A4PF	CIN
50	TCGA-CD-5799	CIN
51	TCGA-CD-5800	CIN
52	TCGA-CD-5803	CIN
53	TCGA-CD-5804	CIN
54	TCGA-CD-8524	CIN
55	TCGA-CD-8526	CIN
56	TCGA-CD-8528	CIN
57	TCGA-CD-8530	CIN
58	TCGA-CD-8532	CIN
59	TCGA-CD-8535	CIN
60	TCGA-CD-A486	CIN
61	TCGA-CD-A487	CIN
62	TCGA-CD-A489	CIN
63	TCGA-CD-A48A	CIN
64	TCGA-CD-A48C	CIN
65	TCGA-CD-A4MH	CIN
66	TCGA-CG-5718	CIN
67	TCGA-CG-5719	CIN
68	TCGA-CG-5720	CIN
69	TCGA-CG-5724	CIN
70	TCGA-CG-5732	CIN
71	TCGA-CG-5734	CIN
72	TCGA-D7-5578	CIN
73	TCGA-D7-6519	CIN
74	TCGA-D7-6520	CIN
75	TCGA-D7-6521	CIN
76	TCGA-D7-6525	CIN
77	TCGA-D7-6526	CIN
78	TCGA-D7-6527	CIN
79	TCGA-D7-6815	CIN
80	TCGA-D7-6818	CIN
81	TCGA-D7-6822	CIN
82	TCGA-D7-8575	CIN
83	TCGA-D7-8576	CIN
84	TCGA-D7-8578	CIN
85	TCGA-D7-A4YU	CIN
86	TCGA-D7-A6EV	CIN
87	TCGA-D7-A6EX	CIN
88	TCGA-D7-A6F0	CIN
89	TCGA-D7-A6F2	CIN
90	TCGA-D7-A747	CIN
91	TCGA-D7-A74A	CIN
92	TCGA-EQ-8122	CIN
93	TCGA-F1-6875	CIN
94	TCGA-F1-A72C	CIN
95	TCGA-FP-7735	CIN
96	TCGA-FP-7829	CIN
97	TCGA-FP-8099	CIN
98	TCGA-FP-8211	CIN
99	TCGA-FP-8631	CIN
100	TCGA-FP-A4BF	CIN
101	TCGA-FP-A8CX	CIN
102	TCGA-FP-A9TM	CIN
103	TCGA-HF-7133	CIN
104	TCGA-HU-8249	CIN
105	TCGA-HU-8604	CIN
106	TCGA-HU-A4GC	CIN
107	TCGA-HU-A4GD	CIN
108	TCGA-HU-A4GF	CIN
109	TCGA-HU-A4GP	CIN
110	TCGA-HU-A4GY	CIN
111	TCGA-HU-A4H2	CIN
112	TCGA-HU-A4H5	CIN
113	TCGA-HU-A4H6	CIN
114	TCGA-HU-A4HD	CIN
115	TCGA-IN-7806	CIN
116	TCGA-IN-7808	CIN
117	TCGA-IN-8462	CIN
118	TCGA-IN-8663	CIN
119	TCGA-IN-A6RI	CIN
120	TCGA-IN-A6RJ	CIN
121	TCGA-IN-A6RN	CIN
122	TCGA-IN-A6RO	CIN
123	TCGA-IN-A6RR	CIN
124	TCGA-IN-A6RS	CIN
125	TCGA-IN-A7NR	CIN
126	TCGA-IN-A7NT	CIN
127	TCGA-IN-A7NU	CIN
128	TCGA-IN-AB1V	CIN
129	TCGA-IN-AB1X	CIN
130	TCGA-IP-7968	CIN
131	TCGA-KB-A6F7	CIN
132	TCGA-KB-A93J	CIN
133	TCGA-MX-A663	CIN
134	TCGA-MX-A666	CIN
135	TCGA-R5-A7O7	CIN
136	TCGA-R5-A7ZE	CIN
137	TCGA-R5-A7ZF	CIN
138	TCGA-R5-A7ZR	CIN
139	TCGA-R5-A805	CIN
140	TCGA-RD-A7BW	CIN
141	TCGA-RD-A7C1	CIN
142	TCGA-RD-A8MV	CIN
143	TCGA-RD-A8MW	CIN
144	TCGA-RD-A8N1	CIN
145	TCGA-RD-A8N5	CIN
146	TCGA-RD-A8N6	CIN
147	TCGA-RD-A8N9	CIN
148	TCGA-SW-A7EB	CIN
149	TCGA-VQ-A8DU	CIN
150	TCGA-VQ-A8DV	CIN
151	TCGA-VQ-A8DZ	CIN
152	TCGA-VQ-A8E0	CIN
153	TCGA-VQ-A8E2	CIN
154	TCGA-VQ-A8E7	CIN
155	TCGA-VQ-A8P5	CIN
156	TCGA-VQ-A8PC	CIN
157	TCGA-VQ-A8PE	CIN
158	TCGA-VQ-A8PH	CIN
159	TCGA-VQ-A8PJ	CIN
160	TCGA-VQ-A8PK	CIN
161	TCGA-VQ-A8PM	CIN
162	TCGA-VQ-A8PU	CIN
163	TCGA-VQ-A91A	CIN
164	TCGA-VQ-A91N	CIN
165	TCGA-VQ-A91Q	CIN
166	TCGA-VQ-A91S	CIN
167	TCGA-VQ-A91U	CIN
168	TCGA-VQ-A91V	CIN
169	TCGA-VQ-A91X	CIN
170	TCGA-VQ-A91Y	CIN
171	TCGA-VQ-A91Z	CIN
172	TCGA-VQ-A922	CIN
173	TCGA-VQ-A925	CIN
174	TCGA-VQ-A92D	CIN
175	TCGA-VQ-A94O	CIN
176	TCGA-VQ-A94P	CIN
177	TCGA-VQ-A94R	CIN
178	TCGA-VQ-A94T	CIN
179	TCGA-VQ-A94U	CIN
180	TCGA-VQ-AA64	CIN
181	TCGA-VQ-AA68	CIN
182	TCGA-VQ-AA6A	CIN
183	TCGA-VQ-AA6F	CIN
184	TCGA-VQ-AA6G	CIN
185	TCGA-VQ-AA6J	CIN
186	TCGA-VQ-AA6K	CIN
187	TCGA-ZA-A8F6	CIN
188	TCGA-ZQ-A9CR	CIN
189	TCGA-B7-5818	EBV
190	TCGA-B7-A5TK	EBV
191	TCGA-BR-6455	EBV
192	TCGA-BR-6707	EBV
193	TCGA-BR-7196	EBV
194	TCGA-BR-7958	EBV
195	TCGA-BR-8366	EBV
196	TCGA-BR-8381	EBV
197	TCGA-BR-8589	EBV
198	TCGA-BR-8686	EBV
199	TCGA-BR-A4J4	EBV
200	TCGA-CD-5801	EBV
201	TCGA-CG-5722	EBV
202	TCGA-D7-5577	EBV
203	TCGA-D7-8570	EBV
204	TCGA-D7-8573	EBV
205	TCGA-D7-A4YX	EBV
206	TCGA-D7-A6EZ	EBV
207	TCGA-FP-7916	EBV
208	TCGA-FP-7998	EBV
209	TCGA-HU-8608	EBV
210	TCGA-HU-A4G2	EBV
211	TCGA-HU-A4H0	EBV
212	TCGA-VQ-A8PF	EBV
213	TCGA-VQ-A923	EBV
214	TCGA-VQ-AA69	EBV
215	TCGA-3M-AB47	GS
216	TCGA-BR-6453	GS
217	TCGA-BR-6457	GS
218	TCGA-BR-6563	GS
219	TCGA-BR-6803	GS
220	TCGA-BR-8367	GS
221	TCGA-BR-8371	GS
222	TCGA-BR-8380	GS
223	TCGA-BR-8384	GS
224	TCGA-BR-8592	GS
225	TCGA-BR-A44T	GS
226	TCGA-BR-A4IV	GS
227	TCGA-BR-A4J5	GS
228	TCGA-BR-A4J9	GS
229	TCGA-CD-5798	GS
230	TCGA-CD-8531	GS
231	TCGA-CD-8534	GS
232	TCGA-CG-4441	GS
233	TCGA-CG-5717	GS
234	TCGA-D7-6522	GS
235	TCGA-D7-6524	GS
236	TCGA-D7-8572	GS
237	TCGA-D7-8574	GS
238	TCGA-D7-8579	GS
239	TCGA-D7-A4Z0	GS
240	TCGA-D7-A748	GS
241	TCGA-FP-8209	GS
242	TCGA-FP-8210	GS
243	TCGA-HU-8610	GS
244	TCGA-HU-A4G3	GS
245	TCGA-MX-A5UG	GS
246	TCGA-RD-A7BS	GS
247	TCGA-RD-A8N0	GS
248	TCGA-RD-A8N2	GS
249	TCGA-RD-A8N4	GS
250	TCGA-VQ-A8DT	GS
251	TCGA-VQ-A8P3	GS
252	TCGA-VQ-A8P8	GS
253	TCGA-VQ-A8PD	GS
254	TCGA-VQ-A8PQ	GS
255	TCGA-VQ-A927	GS
256	TCGA-VQ-A928	GS
257	TCGA-B7-A5TI	MSI
258	TCGA-BR-6452	MSI
259	TCGA-BR-6566	MSI
260	TCGA-BR-6802	MSI
261	TCGA-BR-6852	MSI
262	TCGA-BR-7707	MSI
263	TCGA-BR-7851	MSI
264	TCGA-BR-8059	MSI
265	TCGA-BR-8081	MSI
266	TCGA-BR-8361	MSI
267	TCGA-BR-8368	MSI
268	TCGA-BR-8372	MSI
269	TCGA-BR-8382	MSI
270	TCGA-BR-8487	MSI
271	TCGA-BR-8591	MSI
272	TCGA-CD-A4MG	MSI
273	TCGA-CG-5721	MSI
274	TCGA-CG-5723	MSI
275	TCGA-CG-5726	MSI
276	TCGA-D7-A6EY	MSI
277	TCGA-F1-6177	MSI
278	TCGA-F1-6874	MSI
279	TCGA-F1-A448	MSI
280	TCGA-HF-7132	MSI
281	TCGA-HF-A5NB	MSI
282	TCGA-HU-8602	MSI
283	TCGA-HU-A4G8	MSI
284	TCGA-HU-A4G9	MSI
285	TCGA-HU-A4GQ	MSI
286	TCGA-HU-A4GT	MSI
287	TCGA-HU-A4GU	MSI
288	TCGA-HU-A4GX	MSI
289	TCGA-HU-A4H3	MSI
290	TCGA-HU-A4H4	MSI
291	TCGA-HU-A4H8	MSI
292	TCGA-MX-A5UJ	MSI
293	TCGA-R5-A7ZI	MSI
294	TCGA-RD-A8NB	MSI
295	TCGA-SW-A7EA	MSI
296	TCGA-VQ-A8E3	MSI
297	TCGA-VQ-A8P2	MSI
298	TCGA-VQ-A8PB	MSI
299	TCGA-VQ-A8PO	MSI
300	TCGA-VQ-A8PP	MSI
301	TCGA-VQ-A8PX	MSI
302	TCGA-VQ-A91D	MSI
303	TCGA-VQ-A91K	MSI
304	TCGA-VQ-A924	MSI
305	TCGA-VQ-AA6D	MSI
