# Supplementary material for: MONTI: A Multi-Omics Non-negative Tensor Decomposition Framework for Gene-Level Integrative Analysis
Source: Front Genet. 2021 Sep 10;12:682841. doi: 10.3389/fgene.2021.682841 (PMC8461247; doi:10.3389/fgene.2021.682841)
Supplement: Supplementary file 2 [file Table_2.XLSX]

## Sheet: Supplementary Table S2
Cancer type	Clinical attribute	Groups	# samples
BRCA	PR_Status	Negative	142
		Positive	315
	HER2_Final_Status	Negative	397
		Positive	58
	Tumor	T1	127
		T2	273
		T3	48
	Node	N0	207
		N1	162
		N2	72
		N3	23
	Node-Coded	Negative	207
		Positive	257
	Converted_Stage	No_Conversion	87
		Stage_I	73
		Stage_IIA	142
		Stage_IIB	74
		Stage_IIIA	64
	PAM50_mRNA	Basal-like	35
		HER2-enriched	14
		Luminal_A	106
		Luminal_B	46
	miRNA_Clusters	1	24
		2	41
		3	36
		4	117
		5	57
		6	86
		7	37
	methylation_Clusters	1	77
		2	97
		3	71
		4	148
		5	88
	CN_Clusters	1	99
		2	135
		3	103
		4	69
		5	65
	Integrated_Clusters_with_PAM50	1	7
		2	32
		3	71
		4	29
	subtype	Basal	132
		Her2	91
		LumA	220
		LumB	152
	Pathologic_T	T2	38
COAD		T3	182
		T4a	17
	Pathologic_N	N0	150
		N1	38
		N1a	14
		N2	23
		N2b	13
	Pathologic_M	M0	172
		M1	23
		MX	50
	MSI_Status	MSI-H	48
		MSI-L	45
		MSS	168
	Colorectal_CMS	CMS1	36
		CMS2	68
		CMS3	36
		CMS4	66
	Stage	I	38
		II	102
		III	78
		IV	34
	Hypermethylation_category	CIMP-H	45
		CRC_CIMP-L	116
		Non-CIMP	101
	Molecular_Subtype	CIN	177
		GS	34
		MSI	48
	Hypermutated	0	211
		1	52
	subtype	CMS1	43
		CMS2	125
		CMS3	48
		CMS4	99
STAD	Pathologic_N	N0	91
		N1	84
		N2	67
		N3	21
		N3a	36
	Pathologic_M	M0	278
		M1	18
		MX	16
	MSI_Status	MSI-H	51
		MSI-L	44
		MSS	217
	Stage	I	39
		II	101
		III	141
		IV	29
	Hypermethylation_category	CIMP-H	42
		CIMP_EBV	26
		GEA_CIMP-L	60
		Non-CIMP	183
	Molecular_Subtype	CIN	188
		EBV	26
		GS	42
		MSI	49
	Hypermutated	0	253
		1	59
	subtype	CIN	188
		EBV	26
		GS	42
		MSI	49
HNSC	ajcc_clinical_group_stage	Stage_II	56
		Stage_III	64
		Stage_IVA	133
	ajcc_clinical_primary_tumor_n_stage	N0	128
		N1	47
		N2	13
		N2b	43
	ajcc_clinical_primary_tumor_n_stage	N2c	21
		T1	15
		T2	84
		T3	79
		T4a	89
	alcohol_history_documented	NO	95
		YES	197
	gender	FEMALE	83
		MALE	215
	lymphnode_pathologic_spread	N0	96
		N1	33
		N2b	59
		N2c	30
		NX	56
	lymphovascular_invasion_present	NO	131
		YES	66
	margin_status	Close	22
		Negative	211
		Positive	27
	neoplasm_histologic_grade	G1	26
		G2	184
		G3	75
	perineural_invasion_present	NO	100
		YES	106
	tobacco_smoking_history_indicator	Current_reformed_smoker_for_<_or_=_15_years	82
		Current_reformed_smoker_for_>_15_years	54
		Current_smoker	98
		Lifelong_Non-smoker	57
	tumor_stage	Stage_I	16
		Stage_II	47
		Stage_III	39
		Stage_IVA	150
	RNA	Atypical	68
		Basal	85
		Classical	49
		Mesenchymal	75
	Methylation	CpG_island_hyper-methylated	46
		hyper-methylated	111
		hypo-methylated	36
		normal-like	84
	RPPA	1	48
		2	52
		3	49
		4	49
	miRNA	1	49
		2	59
		3	26
		4	107
		5	36
	Copy_Number	1	107
		2	98
		3	72
	PARADIGM	1	63
		2	74
		4	78
		5	54
UCEC	2009stagegroup	Stage_I	168
		Stage_II	18
		Stage_III	54
		Stage_IV	13
	histology	Endometrioid	205
		Mixed	12
		Serous	37
	tumor_grade	Grade_1	53
		Grade_2	74
		Grade_3	127
	histology_grade	EndoGr1	53
		EndoGr2	74
		EndoGr3	78
		MixedGr3	12
		SerousGr3	37
	recurred_progressed	No	186
		Yes	49
	IntegrativeCluster	CN_high	38
		CN_low	51
		MSI	29
		POLE	9
	msi_status_7_marker_call	MSI-H	85
		MSI-L	14
		MSS	152
	cna_cluster_k4	1	60
		2	86
		3	34
		4	67
	mrna_expression_cluster	1	94
		2	73
		3	54
KIRC	Gender	FEMALE	84
		MALE	168
	Tumor_Grade	G2	102
		G3	104
		G4	42
	Pathologic_Spread_Lymph_Nodes	N0	110
		NX	135
	Pathologic_Spread_Distant_Metastasis	M0	205
		M1	47
	Tumor_Stage	Stage_I	116
		Stage_II	22
		Stage_III	66
		Stage_IV	48
	mRNA_cluster	1	91
		2	36
		3	53
		4	53
	microRNA_cluster	1	43
		2	67
		3	84
		4	57
LUAD	T_stage	T1	28
		T1a	9
		T1b	16
		T2	75
		T2a	24
		T3	13
		T4	13
	N_stage	N0	114
		N1	33
		N2	33
	Tumor_stage	Stage_IA	39
		Stage_IB	56
		Stage_IIA	15
		Stage_IIB	23
		Stage_IIIA	30
	Smoking_Status	Current_reformed_smoker_for_<_or_=_15_years	62
		Current_reformed_smoker_for_>_15_years	54
		Current_smoker	33
		Lifelong_Non-smoker	25
	Oncogene_Negative_or_Positive_Groups	Oncogene_Negative	71
		Oncogene_Positive	114
	expression_subtype	TRU	69
		prox.-inflam	68
		prox.-prolif.	48
	iCLUSTER_output	1	22
		2	13
		3	43
		4	30
		5	17
		6	60
	methylation_signature	high_	37
		intermediate_	70
		low_	74
PRAD	Subtype	1-ERG	150
		2-ETV1	26
		5-SPOP	37
		8-other	85
	Clinical_Gleason_sum	6	23
		7	149
		8	39
		9	63
	Residual_tumor	R0	191
		R1	63
	SCNA_cluster	More_SCNA	105
		Quiet	58
		Some_SCNA	165
	iCluster	1	84
		2	107
		3	137
	mRNA_cluster	1	112
		2	102
		3	114
	methylation_cluster	1	39
		2	109
		3	101
		4	79
	miRNA_cluster	1	138
		2	39
		3	24
		4	35
		5	24
		6	68
THCA	BRAF	0	242
		1	248
	RAS	0	438
		1	52
	mutDriver	0	197
		1	293
	fusionDriver	0	418
		1	72
	ABSOLUTE	AC	91
		AF	45
		SNP	260
	pair_type	TP-NB	419
		TP-NT	71
	Risk	High	24
		Intermediate	254
		Low	171
	histological_type	Classical_usual	320
		Follicular_	98
		Tall_Cell_	34
	BRAF_GROUP	0	242
		1	111
		2	137
	BRAF_RAF_class	Braf-like	269
		Ras-like	118
	mRNA_Cluster_number	1	133
		2	66
		3	82
		4	105
		5	92
	miRNA_Cluster_number	2	148
		3	78
		4	117
		5	71
		6	63
	meth_Cluster	CpG_island_methylated	32
		classical_1	39
		classical_2	306
		follicular	113
	Neoplasm_Disease_Stage	Stage_I	263
		Stage_II	49
		Stage_III	101
		Stage_IVA	39
	BRAFV600E_RAS	BRAF_V600E	231
		OTHER	207
		RAS	52
