# Supplementary material for: MONTI: A Multi-Omics Non-negative Tensor Decomposition Framework for Gene-Level Integrative Analysis
Source: Front Genet. 2021 Sep 10;12:682841. doi: 10.3389/fgene.2021.682841 (PMC8461247; doi:10.3389/fgene.2021.682841)
Supplement: Supplementary file 3 [file Table_3.XLSX]

## Sheet: Supplementary Table S3
Supplementary Table S3.
The top 10 ranked pathways in BRCA, COAD and STAD are shown below.
The pathways are the output of the SAS tool. The input to SAS was the list of cancer subtype associated genes from MONTI.
Rank	BRCA	COAD	STAD
1	Fanconi anemia pathway	Vascular smooth muscle contraction	Adipocytokine signaling pathway
2	Cell cycle	Olfactory transduction	T cell receptor signaling pathway
3	Homologous recombination	Platelet activation	Colorectal cancer
4	DNA replication	Oxytocin signaling pathway	Olfactory transduction
5	Glycosphingolipid biosynthesis - lacto and neolacto series	Bacterial invasion of epithelial cells	TNF signaling pathway
6	Nucleotide excision repair	Focal adhesion	HIF-1 signaling pathway
7	Spliceosome	Osteoclast differentiation	RNA transport
8	Pyrimidine metabolism	Staphylococcus aureus infection	Lysosome
9	Metabolic pathways	Apoptosis	HTLV-I infection
10	Axon guidance	Regulation of actin cytoskeleton	Prolactin signaling pathway
The process of the evaluation is as follows:
	1) Extracting molecular pathways from the KEGG database
	2) Decomposing each pathway into subsystems and measuring SAS scores of subsystems in terms of each omics profile (ie, gene expression, methylation, and miRNA)
	3) For each subsystem, constructing the Random Forest classifier to predict the subtypes of each patient (scikit-learn-0.18.1, using default parameters). Here, SAS scores for each omics was used as input variables for each classifier (ie, [#_of_patients] X [#_of_omics] for each subsystem).
	4) Quantifying the level of association of each subsystem by using 5-fold cross-validation performance.
